# Supplementary material for: The Unculturables: targeted isolation of bacterial species associated with canine periodontal health or disease from dental plaque
Source: BMC Microbiol. 2014 Aug 1;14:196. doi: 10.1186/1471-2180-14-196 (PMC4236526; doi:10.1186/1471-2180-14-196)
Supplement: Additional file 1 — Examples of qPCR data demonstrating the drop in Ct values as the relative prevalence of three target species (COT-064, COT-107 & COT-227) increased through the screening process. [file 1471-2180-14-196-S1.xlsx]

## Sheet: COT064
Sample/colony number	Processing Stage	Media	Grid location of colony	UniB Probe Ct Value	COT-064 Probe Ct Value	Supplementary data 2 -qPCR plot
U9 plaque sample	plaque sample			20.7889	28.2931	Chart 1
U9 HIA A	Round 1 Spots	HIA	A	20.9578	Undetermined
U9 HIA B	Round 1 Spots	HIA	B	24.8987	16.9905	Chart 2
U9 HIA C	Round 1 Spots	HIA	C	22.1638	Undetermined
U9 HIA D	Round 1 Spots	HIA	D	Undetermined	Undetermined
U9 HIA E	Round 1 Spots	HIA	E	23.84	37.1086
U9 HIA F	Round 1 Spots	HIA	F	16.9198	Undetermined
U9 HIA G	Round 1 Spots	HIA	G	17.9706	31.4995
U9 HIA H	Round 1 Spots	HIA	H	Undetermined	31.0504
U9 HIA I	Round 1 Spots	HIA	I	17.335	33.9805
U9 HIA 1	Round 1 Spots	HIA	1	19.8023	37.283
U9 HIA 2	Round 1 Spots	HIA	2	Undetermined	13.843
U9 HIA 3	Round 1 Spots	HIA	3	Undetermined	30.992
U9 HIA 4	Round 1 Spots	HIA	4	Undetermined	32.3942
U9 HIA 5	Round 1 Spots	HIA	5	Undetermined	32.0151
U9 HIA 6	Round 1 Spots	HIA	6	Undetermined	30.5546
U9 ASA A	Round 1 Spots	ASA	A	20.3951	33.1887
U9 ASA B	Round 1 Spots	ASA	B	19.8504	Undetermined
U9 ASA C	Round 1 Spots	ASA	C	17.1257	13.5156
U9 ASA D	Round 1 Spots	ASA	D	20.8901	37.2073
U9 ASA E	Round 1 Spots	ASA	E	19.3669	34.5545
U9 ASA F	Round 1 Spots	ASA	F	20.138	33.9711
U9 ASA G	Round 1 Spots	ASA	G	19.9698	31.1656
U9 ASA H	Round 1 Spots	ASA	H	19.8088	31.9234
U9 ASA I	Round 1 Spots	ASA	I	17.0265	30.5124
U9 ASA 1	Round 1 Spots	ASA	1	18.223	36.2887
U9 ASA 2	Round 1 Spots	ASA	2	18.982	35.2096
U9 ASA 3	Round 1 Spots	ASA	3	18.6726	32.4198
U9 ASA 4	Round 1 Spots	ASA	4	Undetermined	13.7792
U9 ASA 5	Round 1 Spots	ASA	5	18.0587	31.5647
U9 ASA 6	Round 1 Spots	ASA	6	19.7807	32.2687
U9 ASA 7	Round 1 Spots	ASA	7	17.8465	32.1517
U9 ASA 8	Round 1 Spots	ASA	8	18.994	34.2264
U9 ASA 9	Round 1 Spots	ASA	9	21.0096	32.3238
64 C4	Round 2 Spots	ASA	C4	16.5278	17.061
64 B2	Round 2 Spots	HIA	B2	14.5443	13.8998	Chart 3
64 B2-A	Round 3 Spots	HIA	B2-A	19.2711	17.9303
64 B2-B	Round 3 Spots	HIA	B2-B	15.2729	14.9197	Chart 4
64 B2-B-1	Round 1 Streak	HIA	B2-B-1	16.0559	14.9382	Chart 5
Red text denotes spots and streaks taken to the next stage of screening for this Canine oral taxon
Green text represents the successful isolation of the target COT
Chart numbers relate to the qPCR charts supplied in the supplementary data 2 file

## Sheet: COT107
Sample/colony number	Processing Stage	Media	Grid location of colony	UniB Probe Ct Value	COT-107 Probe Ct Value	qpcr plots for
U10 QPCR	Plaque sample			22.973	28.9676	Chart 6
aerobic HIA 1	Round 1 Spots	Aerobic HIA	1	17.9232	19.0364
aerobic HIA 2	Round 1 Spots	Aerobic HIA	2	16.8216	27.1076
aerobic HIA 3	Round 1 Spots	Aerobic HIA	3	20.329	19.4875
aerobic HIA 4	Round 1 Spots	Aerobic HIA	4	14.1841	29.4941
aerobic HIA 5	Round 1 Spots	Aerobic HIA	5	17.7383	36.5812
aerobic HIA 6	Round 1 Spots	Aerobic HIA	6	15.9401	13.2174
aerobic HIA 7	Round 1 Spots	Aerobic HIA	7	17.3609	15.5862	Chart 7
aerobic HIA 8	Round 1 Spots	Aerobic HIA	8	16.6961	27.4344
aerobic HIA 9	Round 1 Spots	Aerobic HIA	9	19.0664	21.3276
aerobic HIA A	Round 1 Spots	Aerobic HIA	A	19.4099	36.3864
aerobic HIA B	Round 1 Spots	Aerobic HIA	B	13.425	33.8211
aerobic HIA C	Round 1 Spots	Aerobic HIA	C	14.741	16.8271
aerobic HIA D	Round 1 Spots	Aerobic HIA	D	17.0779	19.2894
aerobic HIA E	Round 1 Spots	Aerobic HIA	E	18.1996	35.2185
aerobic HIA F	Round 1 Spots	Aerobic HIA	F	18.5594	25.1991
aerobic HIA G	Round 1 Spots	Aerobic HIA	G	17.6674	21.1767
aerobic HIA H	Round 1 Spots	Aerobic HIA	H	18.6041	16.961
aerobic HIA I	Round 1 Spots	Aerobic HIA	I	19.9833	22.3269
anaerobic HIA A	Round 2 Spots	Anaerobic HIA	A	13.824	Undetermined
anaerobic HIA B	Round 2 Spots	Anaerobic HIA	B	14.0964	Undetermined
anaerobic HIA C	Round 2 Spots	Anaerobic HIA	C	13.0421	37.035
anaerobic HIA D	Round 2 Spots	Anaerobic HIA	D	14.1567	14.7324
anaerobic HIA E	Round 2 Spots	Anaerobic HIA	E	14.5716	35.364
anaerobic HIA F	Round 2 Spots	Anaerobic HIA	F	14.4321	33.7535
anaerobic HIA G	Round 2 Spots	Anaerobic HIA	G	12.8915	35.321
anaerobic HIA H	Round 2 Spots	Anaerobic HIA	H	16.502	31.2885
anaerobic HIA I	Round 2 Spots	Anaerobic HIA	I	11.7341	34.0791
anaerobic HIA 1	Round 2 Spots	Anaerobic HIA	1	14.363	36.6113
anaerobic HIA 2	Round 2 Spots	Anaerobic HIA	2	12.6758	34.6152
anaerobic HIA 3	Round 2 Spots	Anaerobic HIA	3	13.5157	Undetermined
anaerobic HIA 4	Round 2 Spots	Anaerobic HIA	4	15.2526	Undetermined
anaerobic HIA 5	Round 2 Spots	Anaerobic HIA	5	17.9973	Undetermined
anaerobic HIA 6	Round 2 Spots	Anaerobic HIA	6	18.8977	Undetermined
anaerobic HIA 7	Round 2 Spots	Anaerobic HIA	7	16.6623	Undetermined
anaerobic HIA 8	Round 2 Spots	Anaerobic HIA	8	15.8773	13.7725
anaerobic HIA 9	Round 2 Spots	Anaerobic HIA	9	14.3284	34.1918
107 C7-A	Round 1 Streaks	Aerobic HIA	C7-A	11.7085	35.1143
107 C7-B	Round 1 Streaks	Aerobic HIA	C7-B	11.7468	14.2225	Chart 8
107 C7-C	Round 1 Streaks	Aerobic HIA	C7-C	12.2821	27.4978
107 C7-D	Round 1 Streaks	Aerobic HIA	C7-D	11.9758	16.8184
107 C7-E	Round 1 Streaks	Aerobic HIA	C7-E	12.474	14.3715
107 D6-A	Round 1 Streaks	Aerobic HIA	D6-A	16.402	34.9629
107 D6-B	Round 1 Streaks	Aerobic HIA	D6-B	11.6371	Undetermined
107 D6-C	Round 1 Streaks	Aerobic HIA	D6-C	12.6821	32.6412
107 D7-A	Round 1 Streaks	Aerobic HIA	D7-A	12.4412	33.0851
107 D7-B	Round 1 Streaks	Aerobic HIA	D7-B	14.2375	35.8615
107 D7-C	Round 1 Streaks	Aerobic HIA	D7-C	14.8261	32.453
107 C7-A	Round 1 Streaks	Aerobic HIA	C7-A	11.7085	35.1143
107 C7-B	Round 1 Streaks	Aerobic HIA	C7-B	11.7468	14.2225
107 C7-C	Round 1 Streaks	Aerobic HIA	C7-C	12.2821	27.4978
107 C7-D	Round 1 Streaks	Aerobic HIA	C7-D	11.9758	16.8184
107 C7-E	Round 1 Streaks	Aerobic HIA	C7-E	12.474	14.3715
107 D6-A	Round 1 Streaks	Aerobic HIA	D6-A	16.402	34.9629
107 D6-B	Round 1 Streaks	Aerobic HIA	D6-B	11.6371	Undetermined
107 D6-C	Round 1 Streaks	Aerobic HIA	D6-C	12.6821	32.6412
107 D7-A	Round 1 Streaks	Aerobic HIA	D7-A	12.4412	33.0851
107 D7-B	Round 1 Streaks	Aerobic HIA	D7-B	14.2375	35.8615
107 D7-C	Round 1 Streaks	Aerobic HIA	D7-C	14.8261	32.453
107 C7-B-1	Round 2 Streaks	Aerobic HIA	C7-B-1	17.1619	13.7099	Chart 9
107 C7-B-2	Round 2 Streaks	Aerobic HIA	C7-B-2	18.8906	35.0167
107 C7-B-3	Round 2 Streaks	Aerobic HIA	C7-B-3	18.8034	19.712
107 C7-B-4	Round 2 Streaks	Aerobic HIA	C7-B-4	14.9561	36.8267
107 C7-B-5	Round 2 Streaks	Aerobic HIA	C7-B-5	13.8158	35.4906
107 C7-D-1	Round 2 Streaks	Aerobic HIA	C7-D-1	12.9439	27.7093
107 C7-D-2	Round 2 Streaks	Aerobic HIA	C7-D-2	12.7028	Undetermined
107 C7-D-3	Round 2 Streaks	Aerobic HIA	C7-D-3	15.8038	33.6916
107 C7-E-1	Round 2 Streaks	Aerobic HIA	C7-E-1	21.9264	Undetermined
107 C7-E-2	Round 2 Streaks	Aerobic HIA	C7-E-2	14.8154	17.5409
Red text denotes spots and streaks taken to the next stage of screening for this Canine oral taxon
Green text represents the successful isolation of the target COT
Chart numbers relate to the qPCR charts supplied in the supplementary data 2 file

## Sheet: COT227
Sample/colony number	Processing Stage	Media	Grid location of colony	UniB Probe Ct Value	COT-227 Probe Ct Value	qpcr plots for
Plaque sample U9	plaque sample			20.7889	33.4035	Chart 1
U9 HIA A	Round 1 Spots	HIA	A	20.9578	Undetermined
U9 HIA B	Round 1 Spots	HIA	B	24.8987	Undetermined
U9 HIA C	Round 1 Spots	HIA	C	22.1638	Undetermined
U9 HIA D	Round 1 Spots	HIA	D	Undetermined	Undetermined
U9 HIA E	Round 1 Spots	HIA	E	23.84	19.0877	Chart 10
U9 HIA F	Round 1 Spots	HIA	F	16.9198	36.9488
U9 HIA G	Round 1 Spots	HIA	G	17.9706	35.3145
U9 HIA H	Round 1 Spots	HIA	H	Undetermined	21.1761
U9 HIA I	Round 1 Spots	HIA	I	17.335	Undetermined
U9 HIA 1	Round 1 Spots	HIA	1	19.8023	36.3723
U9 HIA 2	Round 1 Spots	HIA	2	Undetermined	18.5965
U9 HIA 3	Round 1 Spots	HIA	3	Undetermined	19.5886
U9 HIA 4	Round 1 Spots	HIA	4	Undetermined	34.0394
U9 HIA 5	Round 1 Spots	HIA	5	Undetermined	32.6507
U9 HIA 6	Round 1 Spots	HIA	6	Undetermined	31.2099
U9 HIA 7	Round 1 Spots	HIA	7	18.2331	Undetermined
U9 HIA 8	Round 1 Spots	HIA	8	Undetermined	Undetermined
U9 HIA 9	Round 1 Spots	HIA	9	22.335	Undetermined
U9 ASA A	Round 1 Spots	ASA	A	20.3951	Undetermined
U9 ASA B	Round 1 Spots	ASA	B	19.8504	Undetermined
U9 ASA C	Round 1 Spots	ASA	C	17.1257	Undetermined
U9 ASA D	Round 1 Spots	ASA	D	20.8901	Undetermined
U9 ASA E	Round 1 Spots	ASA	E	19.3669	Undetermined
U9 ASA F	Round 1 Spots	ASA	F	20.138	Undetermined
U9 ASA G	Round 1 Spots	ASA	G	19.9698	Undetermined
U9 ASA H	Round 1 Spots	ASA	H	19.8088	Undetermined
U9 ASA I	Round 1 Spots	ASA	I	17.0265	Undetermined
U9 ASA 1	Round 1 Spots	ASA	1	18.223	Undetermined
U9 ASA 2	Round 1 Spots	ASA	2	18.982	Undetermined
U9 ASA 3	Round 1 Spots	ASA	3	18.6726	Undetermined
U9 ASA 4	Round 1 Spots	ASA	4	Undetermined	Undetermined
U9 ASA 5	Round 1 Spots	ASA	5	18.0587	Undetermined
U9 ASA 6	Round 1 Spots	ASA	6	19.7807	Undetermined
U9 ASA 7	Round 1 Spots	ASA	7	17.8465	Undetermined
U9 ASA 8	Round 1 Spots	ASA	8	18.994	Undetermined
U9 ASA 9	Round 1 Spots	ASA	9	21.0096	Undetermined
227 E2 HIA	Round 2 Spots	HIA	E2	21.4289	Undetermined
227 E3 HIA	Round 2 Spots	HIA	E3	15.193	21.2839
227 E3-A HIA	Round 3 Spots	HIA	E3-A	13.8338	21.6261
227 E3-B HIA	Round 3 Spots	HIA	E3-B	13.8014	16.2059	Chart 11
227 E3-C HIA	Round 3 Spots	HIA	E3-C	16.0305	36.5679
227E3B1 HIA	Round 4 Spots	HIA	E3-B-1	15.2553	Undetermined
227E3B2 HIA	Round 4 Spots	HIA	E3-B-2	16.1978	18.0097
227E3B3 HIA	Round 4 Spots	HIA	E3-B-3	14.4689	17.0378
227E3B4 HIA	Round 4 Spots	HIA	E3-B-4	15.1196	15.6738
227E3B5 HIA	Round 4 Spots	HIA	E3-B-5	15.6301	15.626
227 E3 B5 1	Round 1 Streaks	HIA	E3 B5 1	14.427	19.9755
227 E3 B5 2	Round 1 Streaks	HIA	E3 B5 2	16.2504	Undetermined
227 E3 B5 3	Round 1 Streaks	HIA	E3 B5 3	15.6213	Undetermined
227 E3 B5 4	Round 1 Streaks	HIA	E3 B5 4	14.5614	34.5327
227 E3 B5 5	Round 1 Streaks	HIA	E3 B5 5	15.969	20.6877
227 E3 B5 1a	Round 2 Streaks	HIA	E3 B5 1a	19.1954	18.2177
227 E3 B5 1b	Round 2 Streaks	HIA	E3 B5 1b	16.9589	15.8955	Chart 12
227 E3 B5 1c	Round 2 Streaks	HIA	E3 B5 1c	20.8963	19.4075
227 E3 B5 1d	Round 2 Streaks	HIA	E3 B5 1d	17.3599	16.0772
Red text denotes spots and streaks taken to the next stage of screening for this Canine oral taxon
Green text represents the successful isolation of the target COT
Chart numbers relate to the qPCR charts supplied in the supplementary data 2 file
