# Supplementary material for: The Unculturables: targeted isolation of bacterial species associated with canine periodontal health or disease from dental plaque
Source: BMC Microbiol. 2014 Aug 1;14:196. doi: 10.1186/1471-2180-14-196 (PMC4236526; doi:10.1186/1471-2180-14-196)
Supplement: Additional file 3 — 16S rRNA sequence generated to confirm the identity of three target species as examples of species isolated in this work. [file 1471-2180-14-196-S3.txt]

>Supplementary data 3. 16S rRNA sequence generated to confirm the identity of three target species as examples of species isolated in this work

>COT-064
TACCTTGTTACGACTTCACCCCAGTCATTCGTTTTGCCTTAGGCAGCTGC
ACCCTCTCGGTTTGCTCACTGACTTTGGGCCCCCCGAACTCCCATGGTGT
GACGGGCGGTGTGTACAAGACCCGGGAACGCATTCACCGCGACATGCTGA
TTCGCGATTACTAGCAACTCCAACTTCATGTAGGCGAGTTTCAGCCTACA
ATCCGAACTTAGATCATCTTTTTGGGGTTCGCTCCACTTCACAGCTTCGC
CTCCCTCTGTAATGACCATTGTAGCACGTGTGTAGCCCTAAACATAAGGG
GCATGATGATTTGACGTCATCCCCACCTTCCTCTAAGTTGTCCTTAGCTG
TCTCAATAGAGTCCCCATCTTACATGCTGGCAACTATTGACAAGGGTTGC
GCTCGTTGCGGGACTTAACCCAACATCTCACGACACGAGCTGACGACAAC
CATGCACCACCTGTATCCAATGTCCCCGAAAGGAAAATTCGCATTACCGA
ATCGTCATCGGTATGTCAAGTTTAGGTAAGGTTCTTCGCGTTGCTTCGAA
TTAAACCACATGCTCCGCTGCTTGTGCGGGTCCCCGTCAATTCCTTTGAG
TTTTACTCTTGCGAGCGTACTCCCCAGGCGGAGTACTTAATGTGTTAACT
GCGGCACCGAGGTCGCCCCCGACACCTAGTACTCATCGTTTACGGCGTGG
ACTACCAGGGTATCTAATCCTGTTTGCTCCCCACGCTTTCGTGCCTCAGT
GTCAGTTACAGTCCAGAAAGTCGCCTTCGCCACCGGTATTCCTCCTAATA
TCTACGCATTTCACCGCTACACTAGGAATTCCACTTTCCTCTCCTGCACT
CAAGTCCGTCAGTTTTAAAGGCTTACATTGGTTGAGCCTATGCCTTTCAC
CTCTAACTTGACAGACCACCTGCGCACCCTTTACGCCCAGTGATTCCGGA
TAACGCTTGCCCCCTACGTATTACCGCGGCTGCTGGCACGTAGTTAGCCG
GGGCTTTCTTTTAAGGTACTGTCATTATCTTCCCTTACAACAGAGTTTTA
CGACTCGAAAGCCTTCTTCACTCACGCGGCGTTGCTGCATCAGGGTTCCC
CCCATTGTGCAATATTCCCCACTGCTGCCTCCCGTAGGAGTTTGGACCGT
GTCTCAGTTCCAATGTGGCCGTTCACCCTCTCAGGTCGGCTACTGATCGT
TGCCTTGGTAGGCTGTTACCCTACCAACTAGCTAATCAGATGCGGGCTCA
TCTTTGTCCGATTTCTCTTTGATATCCAATAGATGCCTATTGCATATGTT
ATTCGGTATTAGCTGCTCTTTCAAGCAGTTATTCCCATGACAAAGGCAGA
TTACCCACACGTTACGCACCCGTCCGCCAC
>COT-107
ACGGGCGGTGTGTACAAGACCCGGGAACGTATTCACCGCGGCGTGCTGAT
CCGCGATTACTAGCGATTCCGGCTTCATGTAGGCGAGTTGCAGCCTACAA
TCCGAACTGAGAATGGCTTTTAGAGATTCGCTTACCCTCGCGAGTTCGCT
GCTCGTTGTACCATCCATTGTAGCACGTGTGTAGCCCAGGTCATAAGGGG
CATGATGATTTGACGTCATCCCCACCTTCCTCCGGTTTGTCACCGGCAGT
CTCCCATGAGTCCCCAACTGAATGCTGGCAACATAGGATAAGGGTTGCGC
TCGTTGCGGGACTTAACCCAACATCTCACGACACGAGCTGACGACAACCA
TGCACCACCTGTCATTCTGTCTCGAAAGACTTCTCTTATCTCTAAGATAT
GCAGAAGATGTCAAGACCTGGTAAGGTTCTTCGCGTTGCTTCGAATTAAA
CCACATGCTCCACCGCTTGTGCGGGTCCCCGTCAATTCCTTTGAGTTTCA
ACCTTGCGGTCGTACTCCCCAGGCGGAGTGCTTATTGCGTTAACTCCAGC
ACTGAAAGGTGGAAACCTTCCAACACTTAGCACTCATCGTTTACGGCGTG
GACTACCAGGGTATCTAATCCTGTTTGCTCCCCACGCTTTCGAGCCTCAG
CGTCAGTTACAGACCAGAGAGCCGCCTTCGCCACTGGTGTTCCTCCATAT
ATCTACGCATTTCACCGCTACACATGGAATTCCGCTCTCCTCTTCTGCAC
TCAAGTGTCCCAGTTTCCAATGACCCTCCACGGTTGAGCCGTGGGCTTTC
ACATCAGACTTAAGACACCGCCTGCGCTCCCTTTACGCCCAATAAATCCG
GACAACGCTTGCCACCTACGTATTACCGCGGCTGCTGGCACGTAGTTAGC
CGTGGCTTTCTGGTTAGATACCGTCACACTACGAGCATTCCCTCTCGTAG
CTATTCTTCTCTAACAACAGAGCTTTACGATCCGAAAACCTTCTTCACTC
ACGCGGCGTTGCTCCGTCAGACTTGCGTCCATTGCGGAAGATTCCCTACT
GCTGCCTCCCGTAGGAGTTTGGGCCGTGTCTCAGTCCCAATGTGGCCGAT
CACCCTCTCAGGTCGGCTATGCATCATCGCCTTGGTAAGCCGCTACCTTA
CCAACTAGCTAATGCACCGCGGGACCATCCTTCAGTGACGCCGTAGCGTC
TTTCCTCACCTAGCCATGCAGCTAGATGCTCTATGCGGTATTAGCACTCG
TTTCCCAGTGTTATCCCCCGCTAAAGGGTAGGTTTCCCACGTGTTACTCA
CCCGTGCGCCACTCACTTCCAAAGAACAAGTTCTCCTTCCGTTCGTTCGA
CTTGCATGTATTAGGCACGCCGCCAGCGTTCGTCCTGAGCC
>COT-227
TACCTTGGTACGACTTCACCCCAGTTATCGACACCACCTTCGACGACTTC
CTCCTTGCGGTTAGATAATCGGCTTCGGGTGTTTCCGACTCCCATGGTGT
GACGGGCGGTGTGTACAAGACCCGGGAACGCATTCACCGCAGCATTCTGA
TCTGCGATTACTAGTAACTCCAGCTTCATGTAGGCGAGTTTCAGCCTACA
ATCCGAACTGAGAATGGCTTTAAGGGATTAGCTCCACCTCACGGTTTGGC
AACCCTCTGTACCACCCATTGTAGCACGTGTGTAGCCCTAAGCATAAGGG
GCATGATGATTTGACGTCATCCCCACCTTCCTCCAGGTTATCCCTGGCAG
TCTCTCTAGAGTGCCCAACTTAATGATGGCAACTAAAGACAAGGGTTGCG
CTCGTTGCGGGACTTAACCCAACATCTCACGACACGAGCTGACGACAACC
ATGCACCACCTGTCACCTCAGTCCCGAAGGAAAGGTGTGATTAAACACCG
GTCCGAGGGATGTCAAGCTTAGGTAAGGTTCTTCGCGTTGCTTCGAATTA
AACCACATGCTCCGCTACTTGTGCGGGTCCCCGTCAATTCCTTTGAGTTT
CACACTTGCGTGCGTACTCCCCAGGCGGAGTACTTAATGCGTTAGCTGCG
GCACCGAGGGGGGTAACCCCCGACACCTAGTACTCATCGTTTACAGCGTG
GACTACCAGGGTATCTAATCCTGTTTGCTACCCACGCTTTCGTGCCTCAG
TGTCAGTTGCAGTCCAGAAAGCCGCCTTCGCTACTGGTGTTCCTCCCAAT
ATCTACGCATTTCACCGCTACACTGGGAATTCCACTTTCCTCTCCTGCAC
TCAAGTCCAACAGTTTCGGAGGCTTACTACGGTTGAGCCGTAGCCTTTAA
CCACCGACTTGAAGGACCACCTACGCACCCTTTACGCCCAGTAAATCCGG
ATAACGCTAGCCCCCTACGTATTACCGCGGCTGCTGGCACGTAGTTAGCC
GGGGCTTCCTCACAGGGTACCGTCATTATCTTCCCCTGCAACAGAACTTT
ACGATCCGAAGACCTTCATCGTTCACGCGGCGTTGCTGCATCAGGCTTGC
GCCCATTGTGCAATATTCCCCACTGCTGCCTCCCGTAGGAGTTTGGACCG
TGTCTCAGTTCCAATGTGGCCGATCACCCTCTCAGGTCGGCTACTGATCG
TCGCCTTGGTGGGCAGTTATCTCACCAACTAGCTAATCAGACGCGGGCCC
ATCCTGTACCGCTAACACTTTGATAATTCTTCGATGCCGAAAAACTATAT
TATCATGTATTAGTAAACTTTTCAGTATGTTATCCATGTGTACAGGGCAG
GTTGCCCACGCGTTACTCACCCGTCCGCCGCTCAACTTTCATCGATGCAA
GCATCAAATCAGTCGCGCTCGACTTGCATGTGTTAGGCACGCCGCC
